# Supplementary material for: Clinical Performance of Nanopore Targeted Sequencing for Diagnosing Infectious Diseases
Source: Microbiol Spectr. 2022 Mar 30;10(2):e00270-22. doi: 10.1128/spectrum.00270-22 (PMC9045153; doi:10.1128/spectrum.00270-22)
Supplement: SUPPLEMENTAL FILE 1 — Supplemental material. Download SPECTRUM00270-22_Supp_1_seq8.xlsx, XLSX file, 0.01 MB [file spectrum00270-22_supp_1_seq8.xlsx]

## Sheet: Sheet1
Supplementary Table 1. Primers for specific marker genes used in this study.
Target species	nested-outer	sequence(5'-3')	nested-inner	sequence(5'-3')
Klebsiella pneumoniae	Kp_O_F	CGTCATCAAAGCGATCGTGC	Kp_I_F	GTGATCACCTTCCAGCCGAT
	Kp_O_R	CCAGCTGCATCAGCACATAC	Kp_I_R	CCAGAAGATCAACGAGCCGA
Pseudomonas aeruginosa	Pa_O_F	CACGTGACCCAGCACATCTA	Pa_I_F	CGTGACCCAGCACATCTACG
	Pa_O_R	CACCTGGAACTTGCTGTTGC	Pa_I_R	TCGATGTATCCGTACTGGCG
Escherichia coli	Ec_O_F	CCAGAATGCAGCACGCAAA	Ec_I_F	ACGCGTAGAAGGTTCAGTCA
	Ec_O_R	ACTCTCTTCGGACTGTTGCC	Ec_I_R	TCGGACTGTTGCCGAAATGT
Enterococcus faecalis	Ef_O_F	CGACTAGTTATCGCCCGACG	Ef_I_F	CTAGTTATCGCCCGACGACC
	Ef_O_R	GCCAAACTTCTTTGACCCCG	Ef_I_R	TGTCACGGCGATACCATCTG
Acinetobacter baumannii	Ab_O_F	TTAGCAAAACTCGTTCCGCC	Ab_I_F	AGCAAAACTCGTTCCGCCTT
	Ab_O_R	CGCTTTATACCAGCGACGTT	Ab_I_R	GACGTTTACAATGACGCGCT
Staphylococcus haemolyticus	Sh_O_F	TCGAAACATAGCTTATTGCACGGA	Sh_0_F	ACATAGCTTATTGCACGGACA
	Sh_O_R	TGCCACTTCATCGCTACCTG	Sh_0_R	CTGGTAACTGTTCTTGCCGC
Stenotrophomonas maltophilia	Sm_O_F	TGTGGACGTTTCTGGTCGC	Sm_I_F	TGTGCTGGTGTTTCTCGCC
	Sm_O_R	TCGATGAACAGCGGCAGGA	Sm_I_R	TCGATGAACAGCGGCAGGA
Cryptococcus neoformans	Cn_O_F	ACGAGGAATATGGAAAGCAGCC	Cn_I_F	ACGAGGAATATGGAAAGCAGCC
	Cn_O_R	ATTTGACCATGCACCTCCGA	Cn_I_R	CACCTCCGAAATGAGACCGA
Candida albicans	Ca_O_F	TCAGAGCTTGAATCACCTCAGTT	Ca_I_F	TCAGAGCTTGAATCACCTCAGTT
	Ca_O_R	TCTGCGCAGCACATTTTCAC	Ca_I_R	AAGCTCAAGAATGGCGTGGT
Burkholderia cepacian	Bc_O_F	GAGGGCGGAGGACGCA	Bc_I_F	GCGAGCGCTCACGGTC
	Bc_O_R	AACGCGGGCATCAGTTCG	Bc_I_R	AACGCGGGCATCAGTTCG
Haemophilus influenzae	Hi_O_F	TCGAGATTTTGCTGCGCGT	Hi_I_F	TCGAGATTTTGCTGCGCGT
	Hi_O_R	TCTAGCTTCATCAGCCGCTT	Hi_I_R	ACAGTACGCGTTTCTAAGGCT
Streptococcus pneumoniae	Sp_O_F	CATAGTCACCCCAGCCAAGG	Sp_I_F	GCAACTTGACAGGTAACAGCA
	Sp_O_R	TCAGCATAAGCACCTTTTTGAGC	Sp_I_R	TCAGCATAAGCACCTTTTTGAGC
Enterococcus faecium	Ef_O_F	GACGACTTACGACGGGCAAT	Ef_I_F	GACGACTTACGACGGGCAAT
	Ef_O_R	GTGGTATTTGAATAATACAGCCAGC	Ef_I_R	CAGCCAGCTATAAAATCTTCGAATC
Moraxella osloensis	Mo_O_F	AGTCAAAACCACCTGTGCCT	Mo_I_F	CTATTGCGGTGTTGGCTGTG
	Mo_O_R	TGTCGGCGCCATATTCATCA	Mo_I_R	AACAAAGTCGGTGGCGGTAT
Haemophilus parainfluenzae	Hp_O_F	CGCGTAGAGCCGAGTTTAGA	Hp_I_F	GTGGATTATGGTGCAGAGCG
	Hp_O_R	GCCTTCAATACGGCGAGAGA	Hp_I_R	ACGGCGAGAGATACCACCT
Candida tropicalis	Ct_O_F	TGTCGTTATGGCACAATGGAGA	Ct_I_F	TGTCGTTATGGCACAATGGAGA
	Ct_O_R	AGGGTAATTTTCCAGATGGGTTGA	Ct_I_R	TCCAGATGGGTTGATATCTCCAAA
Mycobacterium tuberculosis	Mt_O_F	GAAGAATCCGCTGAGATAAAGC	Mt_O_I	GAAGAATCCGCTGAGATAAAGC
	Mt_O_F	GGTTGATGTGGTCGTAGTAGGT	Mt_O_I	GGTTGATGTGGTCGTAGTAGGT
Staphylococcus aureus	Sa_O_F	ATGACAGAATACTTATTAAG	Sa_O_F	ATGACAGAATACTTATTAAG
	Sa_O_R	TTATTGACCTGAATCAG	Sa_O_R	TTATTGACCTGAATCAG
Candida parapsilosis	Cp_O_F	ATGACTGATCAAGAAATYGCTAA	Cp_O_F	ATGACTGATCAAGAAATYGCTAA
	Cp_O_R	TAACCTGGAGAAACYAAAAC	Cp_O_R	TAACCTGGAGAAACYAAAAC
