# Supplementary material for: Clinical Performance of Nanopore Targeted Sequencing for Diagnosing Infectious Diseases
Source: Microbiol Spectr. 2022 Mar 30;10(2):e00270-22. doi: 10.1128/spectrum.00270-22 (PMC9045153; doi:10.1128/spectrum.00270-22)
Supplement: SUPPLEMENTAL FILE 2 — Supplemental material. Download SPECTRUM00270-22_Supp_2_seq9.xlsx, XLSX file, 0.01 MB [file spectrum00270-22_supp_2_seq9.xlsx]

## Sheet: Sheet1
Table S2. Universal primers for targeted amplification in NTS.
Marker genes	Primer name	Sequence (5’ to 3’)	Reference
16s rRNA	8F	Barcode sequence-GGATCCAGACTTTGATYMTGG	(17)
	27F	Barcode sequence-AGRGTTYGATYMTGGCTCAG	(28)
	38F	Barcode sequence-GGCTCAGRWYGAACGCTRG	(17)
	1492R	Barcode sequence-RGYTACCTTGTTACGACTT	(28)
	1495R	Barcode sequence-TASRGYTACCTTGTTACGA	(17)
ITS1/2	ITS1	TCCGTAGGTGAACCTGCGG	(29)
	ITS1-2	GTGAACCTGCGGAAGGATCAT	(17)
	ITS4	TCCTCCGCTTATTGATATGC	(29)
	ITS4-2	TATGCTTAAGTTCAGCGGGT	(17)
	ITS1-barcode	Barcode sequence-TCCGTAGGTGAACCTGCGG	(29)
	ITS1-2-barcode	Barcode sequence-GTGAACCTGCGGAAGGATCAT	-17
	ITS4-barcode	Barcode sequence-TCCTCCGCTTATTGATATGC	(29)
	ITS4-2-barcode	Barcode sequence-TATGCTTAAGTTCAGCGGGT	(17)
rpoB	MF	Barcode sequence-CGACCACTTCGGCAACCG	(42)
	MR	Barcode sequence-TCGATCGGGCACATCCGG	(42)
	MF-2	Barcode sequence-GACGACATCGACCACTTCGG	(17)
	MR-2	Barcode sequence-GGGTCTCGATCGGGCACAT	(17)
