# Supplementary material for: Clinical Performance of Nanopore Targeted Sequencing for Diagnosing Infectious Diseases
Source: Microbiol Spectr. 2022 Mar 30;10(2):e00270-22. doi: 10.1128/spectrum.00270-22 (PMC9045153; doi:10.1128/spectrum.00270-22)
Supplement: SUPPLEMENTAL FILE 3 — Supplemental material. Download SPECTRUM00270-22_Supp_3_seq10.xlsx, XLSX file, 0.03 MB [file spectrum00270-22_supp_3_seq10.xlsx]

## Sheet: Sheet1
Table S3. Pilot methods comparison in different clinical specimens.
Sample	Pathogen cultured by microbiology	Pathogen identifed by NTS	Sanger validation	Status
BALF-1	P. aeruginosa	P. aeruginosa (36189)	√	Infected
		C. parapsilosis (1294)	Ʌ
		K. pneumoniae (1261)	Ʌ
BALF-2	C. albicans	C. albicans (56419)	√	Infected
BALF-3	K. pneumoniae	K. pneumoniae (2040)	√	Infected
		C. albicans (1010)	√
BALF-4	A. baumannii	P.micra (235)		Infected
		S.constellatus (56)
BALF-5	NSG	S. aureus (9095)	√	NID
		E. faecalis (306)	Ʌ
BALF-6	K. pneumoniae	K. pneumoniae (78807)	√	Infected
BALF-7	NSG	G. haemolysans (35732)		Infected
BALF-8	NSG	S. oralis (23612)		NID
BALF-9	NSG	B. heparinolyticus (2609)		Infected
BALF-10	NSG	A. xylosoxidans (285)		Infected
BALF-11	NSG	S. mitis (4606)		NID
BALF-12	NSG	C. tropicalis (3755)	Ʌ	Infected
BALF-13	NSG	P. pasteri (6017)		Infected
		H.influenzae (39)	Ʌ
BALF-14	S. aureus	S. aureus (10878)	√	NID
		C. albicans (3046)	√
BALF-15	C. neoformans	C. neoformans (45254)	√	Infected
		S. pneumoniae (5820)	√
BALF-16	NSG	A. aphrophilus (105)		NID
BALF-17	NSG	C. tropicalis (14657)	√
		C. albicans (8284)	√
BALF-18	NSG	H. parainfluenzae (8009)	√	NID
BALF-19	NSG	E. coli (194)	Ʌ	NID
BALF-20	P. aeruginosa	P. aeruginosa (82925)	√	Infected
		C. albicans (20638)	√
BALF-21	C. albicans	H.influenzae (9716)	√	Infected
		C. albicans (170263)	√
		S. pneumoniae (609)	√
BALF-22	K. pneumoniae	K. pneumoniae (11451)	√	Infected
		C. albicans (8838)	√
BALF-23	A. baumannii	E. faecium (7832)	√	Infected
		A. baumannii (3198)	√
BALF-24	NSG	M. fortuitum (521)		Infected
BALF-25	NSG	None
BALF-26	NSG	None		Infected
BALF-27	C. albicans	C. albicans (68462)	√	Infected
		K. pneumoniae (2503)	√
BALF-28	NSG	C. albicans (7612)	√	NID
BALF-29	E. coli	E. coli (281)	√	Infected
		P. aeruginosa (1851)	√
BALF-30	NSG	C. parapsilosis (2204)	√	Infected
		C. showae (169)
BALF-31	NSG	P. aeruginosa (21239)	√	Infected
		S. maltophilia (1435)	Ʌ
BALF-32	NSG	K. pneumoniae (4250)	√	Infected
BALF-33	NSG	S. pneumoniae (235)	Ʌ	Infected
BALF-34	NSG	None		Unknown
BALF-35	NSG	None		NID
BALF-36	NSG	C. parapsilosis (2013)	√	Infected
		H. parainfluenzae (3318)	√
BALF-37	NSG	H. parainfluenzae (492)	√	Infected
		C. concisus (326)
BALF-38	NSG	None		Infected
BALF-39	NSG	S. pneumoniae (363)	Ʌ	Infected
BALF-40	P. aeruginosa	P. aeruginosa (42090)	√	Infected
BALF-41	NSG	P. pasteri (4098)		Infected
BALF-42	NSG	P. jirovecii (19372)		Infected
BALF-43	NSG	None		NID
BALF-44	NSG	C. albicans (12698)	Ʌ	Infected
		H. parainfluenzae (543)	√
BALF-45	NSG	S. mitis (11910)		NID
BALF-46	NSG	F. periodonticum (89)		NID
BALF-47	NSG	A. viridans (306)		NID
BALF-48	NSG	A. fumigatus (3073)		Infected
BALF-49	A. terreus	A. terreus (24281)		Infected
		H. parainfluenzae (426)	√
BALF-50	C. parapsilosis	C. parapsilosis (62622)	√	NID
BALF-51	C. albicans	C. albicans (37006)	√	Infected
		P. aeruginosa (4810)	√
		E. faecium (387)	√
BALF-52	C. albicans	C. albicans (24117)	√	NID
BALF-53	NSG	C. parapsilosis (1634)	√	NID
		H. parainfluenzae (2016)	Ʌ
BALF-54	MRSA	S. aureus (20679)	√	Infected
		C. albicans (59085)	√
BALF-55		C.parapsilosis (4194)	Ʌ
BALF-56	NRF	E. faecium (217)	Ʌ	Infected
		C. albicans (68602)	√
BALF-57	NSG	C. albicans (40170)	√	Unknown
BALF-58	NSG	E. faecium (21947)	√	Infected
		S. haemolyticus (754)	√
BALF-59	NSG	C. albicans (6908)	√	Infected
BALF-60	NSG	V. dispar (1061)		Infected
BALF-61	NSG	C. gingivalis (241)		Infected
BALF-62	K. pneumoniae	K. pneumoniae (366)	√	Infected
BALF-63	NSG	None		Infected
BALF-64	C. albicans	C. albicans (35517)	√	Infected
BALF-65	NSG	C. albicans (7478)	√	NID
BALF-66	K. pneumoniae	K. pneumoniae (70626)	√	Infected
		C. albicans (78176)	√
BALF-67	NSG	H. parainfluenzae (406)	√	Infected
BALF-68	NSG	S. oralis (379)		Infected
		C. neoformans (554)	√
BALF-69	NSG	S. aureus (157)	√	Infected
		H.influenzae (65)	√
BALF-70	A. baumannii	A. baumannii (17823)	√	Infected
		S. maltophilia (654)	√
		S. aureus (12176)	√
BALF-71	NSG	None		NID
BALF-72	G+	S. aureus (22550)	√	Infected
		E. faecalis (310)	√
BALF-73	G+	N. perflava (4056)		Infected
BALF-74	NPG	E. faecium (181)	√	Infected
BALF-75	NPG	H. parainfluenzae (203)	√	Infected
BALF-76	G-	H. parainfluenzae (1647)	√	Infected
		C. tropicalis (30314)	√
BALF-77	NRF	N. sicca (9315)		Infected
BALF-78	NRF	C. lusitaniae (5240)		Infected
BALF-79	NRF	None		Infected
BALF-80	NRF	M. tuberculosis (212)	√	Infected
BALF-81	NRF	H. parainfluenzae (545)	√	Infected
BALF-82	NRF	C. concisus (585)		Unknown
BALF-83	NPG	E. faecalis (15720)	√	Infected
		A. baumannii (741)	Ʌ
BALF-84	NRF	P. fjordensis (915)		Infected
BALF-85	NPG	S. pneumoniae (1963)	√	Infected
		H. parainfluenzae (276)	√
BALF-86	MRSA	S. aureus (1580)	√	Infected
		K. pneumoniae (8144)	√
BALF-87	MSSA	S. aureus (11238)	√	Infected
		H. parainfluenzae (356)	√
		E. faecalis (337)	√
BALF-88	NPG	H. parainfluenzae (484)	√
BALF-89	NPG	A. fumigatus (62326)		Infected
BALF-90	NRF	S. aureus (1308)	√	Infected
		K. pneumoniae (122)	√
		A. baumannii (1083)	√
		H.influenzae (1768)	√
BALF-91	K. pneumoniae	K. pneumoniae (57597)	√	Infected
		H.influenzae (1768)	√
BALF-92	K. pneumoniae	E. faecium (42860)	√	Infected
BALF-93	K. pneumoniae	K. pneumoniae (349)	√	Infected
BALF-94	NSG	K. pneumoniae (3540)	Ʌ	Infected
		H. parainfluenzae (2034)	√
BALF-95	A. fumigatus	A. fumigatus (53826)		Infected
		M. tuberculosis (1057)	√
BALF-96	NPG	P. aeruginosa (3668)	√	Infected
		H. parainfluenzae (273)	√
BALF-97	NPG	P. aeruginosa (10552)	√	Infected
BALF-98	A. baumannii	A. baumannii (287251)	√	Infected
BALF-99	NRF	S. pneumoniae (3056)	√	Infected
BALF-100	C. albicans	C. albicans (8252)	√	Infected
		E. faecium (7645)	√
BALF-101	NSG	E. faecalis (54)	Ʌ	NID
BALF-102	NPG	H.influenzae (19002)	√	Infected
BALF-103	NPG	P. jirovecii (49183)		Infected
BALF-104	C. albicans	C. albicans (28096)	√	Infected
		E. faecium (4968)	√
BALF-105	NSG	S. pneumoniae (2268)	√	Infected
BALF-106	C. tropicalis	C. tropicalis (242)	√	Infected
		H. parainfluenzae (26)	Ʌ
BALF-107	NSG	H. parainfluenzae (886)	√	NID
BALF-108	P. aeruginosa	P. aeruginosa (33695)	√	Infected
		H. parainfluenzae (41504)	√
BALF-109	C. albicans	C. albicans (15699)	√	Infected
BALF-110	G-	H. parainfluenzae (294)	√	Infected
BALF-111	S. aureus	S. aureus (41782)	√	Infected
		C. albicans (28060)	√
BALF-112	NSG	S. aureus (325)	√	Infected
		S. pneumoniae (1688)	√
BALF-113	NSG	S. pneumoniae (1472)	√	Unknown
BALF-114	NSG	None		NID
BALF-115	A. baumannii	A. baumannii (46797)	√	Infected
		C. albicans (21800)	√
BALF-116	C. tropicalis	C. tropicalis (6439)	√	Infected
BALF-117	NRF	H. parainfluenzae (3619)	√	NID
		S. pneumoniae (991)	√
BALF-118	NRF	H. parainfluenzae (213)	√	Infected
BALF-119	K. pneumoniae	K. pneumoniae (370)	√	Infected
		C. albicans (9171)	√
		M. tuberculosis (10365)	√
		H. parainfluenzae (213)	√
BALF-120	G+	P. aeruginosa (162)	√	Infected
		K. pneumoniae (5185)	√
BALF-121	NRF	None		Unknown
BALF-122	A. baumannii	A. baumannii (34647)	√	Infected
		C. albicans (412)	√
		S. maltophilia (870)	√
BALF-123	A. baumannii	A. baumannii (8214)	Ʌ	Infected
	K. pneumoniae	K. pneumoniae (12367)	√
		C. parapsilosis (21598)	√
BALF-124	S. aureus	S. aureus (6997)	√	Infected
	K. pneumoniae	K. pneumoniae (172)	Ʌ
BALF-125	A. baumannii	A. baumannii (125)	√	Infected
		C. albicans (9171)	√
BALF-126	A. baumannii	A. baumannii (8064)	√	Infected
	K. pneumoniae	K. pneumoniae (2533)	√
	S. maltophilia	S. maltophilia（16415）	√
BALF-127	NSG	E. faecalis （74）	√	Infected
BALF-128	P. aeruginosa	P. aeruginosa (10634)	√	Infected
		C. albicans (1784)	√
		H.influenzae (315)	√
BALF-129	S. maltophilia	S. maltophilia（59200）	Ʌ	Infected
	A. fumigatus	A. fumigatus (116725)
BALF-130	NSG	P. aeruginosa (7373)	√	Infected
		E. coli (25784)	√
BALF-131	NSG	H. parainfluenzae (88)	Ʌ	NID
BALF-132	C. tropicalis	C. tropicalis (44524)	√	Infected
		K. pneumoniae (12197)	√
		H. parainfluenzae (102)	Ʌ
BALF-133	NPG	V. tobetsuensis (1223)		Unknown
BALF-134	S. maltophilia	S. maltophilia（83966）	√	Infected
		C. albicans (28591)	√
BALF-135	K. pneumoniae	K. pneumoniae (22859)	√	Infected
		C. albicans (37007)	√
BALF-136	NPG	C. concisus (1346)		Infected
BALF-137	A. baumannii	A. baumannii (574)	√	Infected
		S. haemolyticus (2447)	√
BALF-138	NSG	S. maltophilia（799）	√	Unknown
		S. marcescens (216)
BALF-139	NPG	None		NID
BALF-140	A. baumannii	A. baumannii (14377)	√	Infected
		E. faecalis （787）	√
BALF-141	NSG	H. parainfluenzae (441)	√	Infected
BALF-142	P. aeruginosa	P. aeruginosa (21814)	√	Infected
BALF-143	P. aeruginosa	P. aeruginosa (5174)	√	Infected
BALF-144	NSG	P. aeruginosa (718)	√	NID
		S. pneumoniae (200)	√
BALF-145	NSG	H. parainfluenzae (649)	√	Infected
BALF-146	NSG	C. albicans (6310)	√	Infected
		H. parainfluenzae (68）	√
		S. pneumoniae (1095)	√
BALF-147	NPG	H. parainfluenzae (7490）	√	Infected
BALF-148	NPG	None		NID
BALF-149	A. baumannii	A. baumannii (800)	√	Infected
		H.influenzae (2133)	√
BALF-150	M. tuberculosis	M. tuberculosis （20405）	√	Infected
BALF-151	C. albicans	C. albicans (20098)	√	Infected
		E. faecium (13358)	√
		M. tuberculosis（358）	√
BALF-152	P. aeruginosa	P. aeruginosa (521)	√	Infected
BALF-153	NPG	S. pneumoniae (22216)	√	Infected
		C. albicans (138316)	√
BALF-154	P. aeruginosa	C. albicans (35093)	√	Infected
		E. faecalis (58315)	√
BALF-155	P. aeruginosa	P. aeruginosa (2443)	√	Infected
		C. tropicalis (41279)	√
BALF-156	NPG	S. pneumoniae (1095)	√	Infected
BALF-157	C. albicans	C. albicans (27706)	√	Infected
		A. baumannii (259)	√
		S. haemolyticus (1254)	Ʌ
BALF-158	NSG	P. aeruginosa (7738)	√	Infected
		H. parainfluenzae (164）	√
BALF-159	NSG	C. albicans (9140)	√	NID
		H. parainfluenzae (574）	√
BALF-160	NPG	C. albicans (32434)	√	Infected
Blood-1	NSG	None		NID
Blood-2	P. aeruginosa	P. aeruginosa (391)	√	Infected
Blood-3	NSG	P. aeruginosa (236)	Ʌ	Infected
		S. pneumoniae (127)	√
Blood-4	NSG	P. aeruginosa (163)	Ʌ
Blood-5	NSG	None
Blood-6	NSG	P. aeruginosa (391)	√	Unknown
Blood-7	NSG	E. coli (563)	√	NID
Blood-8	NSG	None		NID
Blood-9	NSG	None		NID
Blood-10	NSG	S.sanguinis (523)		Infected
Blood-11	NSG	M.luteus (100)		Infected
Blood-12	NSG	F. magna (181)		NID
Blood-13	NSG	E. coli (40)	√	NID
Blood-14	NSG	None		NID
Blood-15	NSG	None		NID
Blood-16	E. faecium	C.afermentans (771)
Blood-17	NSG	E. coli (27)	√	Infected
		C. parapsilosis (1785)	√
Blood-18	NSG	A. faecalis (132)
Blood-19	S. aureus	S. aureus (13391)	√	Infected
Blood-20	NSG	None		NID
Blood-21	NSG	None		NID
Blood-22	NSG	None		Infected
Blood-23	NSG	C.ihumii (1844)		NID
Blood-24	NSG	S. hominis (659)		NID
Blood-25	NSG	K. pneumoniae (212)	√	Infected
Blood-26	NSG	L.garvieae (260)		Unknown
Blood-27	NSG	None		NID
Blood-28	NSG	A.wautersii (852)		NID
Blood-29	NSG	None		NID
Blood-30	NSG	None		NID
Blood-31	NSG	E. coli (123)	√	NID
Blood-32	NSG	A.octavius (860)		Infected
		P. stutzeri (104)
Blood-33	NSG	None		Infected
Blood-34	NSG	Y.lipolytica (2397)		Infected
Blood-35	NSG	S.saprophyticus (115)
Blood-36	NSG	S.saprophyticus (446)		Infected
Blood-37	NSG	Y.lipolytica (17863)		NID
Blood-38	NSG	None		NID
Blood-39	NSG	C. parapsilosis (926)	√
Blood-40	NSG	K. pneumoniae (101)	Ʌ	Unknown
Blood-41	NSG	P. aeruginosa (226)	Ʌ	Infected
Blood-42	K. pneumoniae	K. pneumoniae (897)	√	Infected
Blood-43	NSG	A.faecalis (188)
Blood-44	NSG	None		NID
Blood-45	NSG	E.brachy (70)
		S.gordonii (42)
Blood-46	NSG	C. parapsilosis (424)	Ʌ
		E.faecium (698)	√
Blood-47	NSG	S.gordonii (211)		Infected
Blood-48	NSG	S.marcescens (397)		Infected
Blood-49	NSG	None		NID
Blood-50	NSG	E. coli (1088)	√	Infected
Blood-51	NSG	P. aeruginosa (805)	Ʌ	Infected
Blood-52	NSG	B. cepacian (96)	Ʌ
Blood-53	NSG	E. faecalis (279)	√
Blood-54	NSG	None		Infected
Blood-55	NSG	R. pickettii (1731)		Infected
Blood-56	NSG	S. haemolyticus (299)	Ʌ	Infected
Blood-57	NSG	None		NID
Blood-58	NSG	C.intestinale (139)		Unknown
Blood-59	NSG	K. pneumoniae (47)	√	Infected
Blood-60	NSG	E. faecium (6164)	√	NID
Blood-61	NSG	None		Infected
Blood-62	NSG	S.epidermidis (717)		Infected
Blood-63	NSG	K. pneumoniae (61)	Ʌ	Infected
		C. parapsilosis (4075)	√
Blood-64	NSG	None		NID
Blood-65	NSG	C.pseudodiphtheriticum (1691)		Infected
Blood-66	NSG	None		Infected
Blood-67	NSG	P.oryzihabitans (354)		Infected
Blood-68	NSG	None		Infected
Blood-69	A. baumannii	A. baumannii (2353)	√
Blood-70	NSG	N.subflava (110)		NID
Blood-71	NSG	S. aureus (238)	Ʌ	Infected
Blood-72	NSG	E. coli (25)	√
		C. parapsilosis (6386)	√
Blood-73	NSG	C. parapsilosis (142)	Ʌ	Infected
Blood-74	A.defectiva	B.lata (1975)		Infected
Blood-75	NSG	K. pneumoniae (57)	Ʌ
Blood-76	NSG	K. pneumoniae (241)	Ʌ	Infected
Blood-77	NSG	S.marcescens (756)		Infected
Blood-78	NSG	P. aeruginosa (322)	√	Unknown
Blood-79	NSG	None		NID
Blood-80	NSG	A.faecalis (577)		Infected
Blood-81	NSG	None		Infected
Blood-82	NSG	E. coli (215）	√	Infected
		B. cepacian （193）	Ʌ
Blood-83	NSG	A. baumannii (257)	√	NID
Blood-84	E. coli	E. coli (9358)	√	Infected
Blood-85	NSG	E. coli (154)	√	Infected
Blood-86	NSG	H. influenzae (150)	√	Infected
Blood-87	NSG	E. coli (1108)	√
Blood-88	NSG	E. coli (104)	√
Blood-89	NSG	S. saprophyticus (222)		Infected
Blood-90	NSG	E. coli (1094)	√	Infected
		B. cepacian（407）	Ʌ
Blood-91	NSG	E. coli (104)	√	Infected
Blood-92	NSG	None		NID
Blood-93	NSG	None
Blood-94	NSG	S.dysgalactiae (165)		Infected
Blood-95	NSG	C. neoformans (110)	√	Infected
Blood-96	NSG	None
Blood-97	NSG	M.morganii(50)		Infected
Blood-98	NSG	S.hominis (1126)		Infected
Blood-99	NSG	C. parapsilosis (10039)	√	Infected
		E. coli (9846)	√
Blood-100	NSG	A. parvus (71)		NID
Blood-101	NSG	C. parapsilosis (5139)	√	Infected
Blood-102	NSG	P. aeruginosa (667)	√	Infected
Blood-103	NSG	M. osloensis (44)	Ʌ	NID
Blood-104	NSG	B. cepacian（279）	Ʌ	NID
		S. haemolyticus (1624)	√
Blood-105	NSG	S. haemolyticus (127)	Ʌ	Unknown
Blood-106	NSG	E. coli (41250)	√	Infected
Blood-107	NSG	E. faecalis (589)	√	Infected
Blood-108	NSG	None		Infected
Blood-109	NSG	C. neoformans (6817)	√	Infected
Blood-110	E.cloacae	A. baumannii (228)	√	Infected
Blood-111	NSG	None		NID
Blood-112	NSG	F.magna (75)
Blood-113	NSG	A.facilis (544)		Infected
		A.lwoffii (107)
Blood-114	NSG	None		Unknown
Blood-115	NSG	S.epidermidis (860)		Infected
Blood-116	NSG	P.putida (199)
Blood-117	NSG	A. baumannii (47)	√	Unknown
Blood-118	NSG	S.hominis(1536)		Infected
Blood-119	NSG	L.ingluviei (3689)		Unknown
Blood-120	NSG	A.lwoffii (46)
Blood-121	NSG	E.coli (2244)	√	Infected
Urine-1	NSG	E.coli (28575)	√	Infected
Urine-2	C. albicans	C. albicans (27248)	√	Infected
Urine-3	NSG	None		Infected
Urine-4	E.coli	E.coli (8216)	√	Infected
		C. albicans (23068)	√
Urine-5	E.coli	E.coli (15110)	√	NID
Urine-6	NSG	C.amycolatum (11993)		Infected
Urine-7	E.coli	E.coli (2887)	√	Infected
Urine-8	NSG	None		NID
Urine-9	P. aeruginosa	P. aeruginosa (236)	√	Infected
		S. pneumoniae (127)	Ʌ	Infected
Urine-10	NSG	A.vaginae （3467）		NID
Urine-11	G-	K. variicola (13203)		Infected
Urine-12	G+	E.faecium (116)	√	Infected
Urine-13	S. aureus	C. parapsilosis (344)	Ʌ	Infected
Urine-14	E.faecium	E.faecium (2671)	√	Infected
Urine-15	G+	None
Urine-16	C. albicans	E.faecium (16363)	√	Infected
		C. tropicalis (96469)	√
Urine-17	G+	E.faecium (5961)	√	Infected
Urine-18	E. faecalis	E. faecalis (1130)	√	NID
	E. coli
Urine-19	S.enterica	S.enterica (10876)		Infected
Urine-20	NSG	E.coli (347)	√	Infected
Urine-21	NSG	E.coli (32)	√	Infected
Urine-22	NSG	K. pneumoniae (74490)	√
Urine-23	NSG	C. albicans (32623)	√	Infected
Urine-24	Staphylococcus squirrel	S. haemolyticus (53)	Ʌ	NID
Urine-25	E.coli	E.coli (3312)	√	Infected
Urine-26	NSG	B. cepacian（30）	Ʌ	Infected
Urine-27	E.coli	E.coli (9967)	√	Infected
		C. parapsilosis (1854)	√
		E. faecalis (8562)	√
		K. pneumoniae (360)	√
Urine-28	E.coli	E.coli (287)	√	Infected
Urine-29	E.coli	E.coli (17372)	√	Infected
Urine-30	NSG	K. pneumoniae (150)	Ʌ	Infected
Urine-31	NSG	E. coli (9316)	√	Infected
Urine-32	NSG	S. haemolyticus (198)	√	Infected
Urine-33	E. faecalis	E. faecalis(26382)	√	Infected
	M.morganii	M.morganii (1043)
		S. aureus (15603)	√
Urine-34	NSG	S. aureus (86)	Ʌ	NID
Urine-35	NSG	C. parapsilosis (82012)	√	Infected
		E. faecalis (1192)	√
Urine-36	C. albicans	C. albicans (46276)	√	Infected
Urine-37	NSG	G.vaginalis (22)		NID
Urine-38	NSG	E. coli (15083)	√	Infected
Urine-39	E. coli	E. coli (975)	√	Infected
Urine-40	NSG	A.viridans (61)		Unknown
Urine-41	G-	K. pneumoniae (6443)	√	Infected
Urine-42	NSG	C. parapsilosis (2736)	Ʌ
		E. coli (11664)	√
Urine-43	P. aeruginosa	P. aeruginosa (4236)	√	Infected
	E. faecalis	E. faecalis (2034)	√
Urine-44	G-	S. marcescens (13845)		Infected
Urine-45	NSG	P.glucanolyticus(1022)		Infected
Urine-46	NSG	E. coli (508)	√	Infected
Urine-47	K. pneumoniae	K. pneumoniae (62095)	√	Infected
Urine-48	NSG	S. haemolyticus (92)	√	Infected
Urine-49	NSG	E. coli (1198)	√	NID
		S. pneumoniae (396)	√
Urine-50	NSG	E. coli (101)	Ʌ	Infected
		E. faecalis (46)	Ʌ
Urine-51	E. coli	E. coli (2034)	√	Infected
Urine-52	E. coli	E. coli (2204)	√	Infected
Urine-53	NSG	M.hominis (57)
Urine-54	C. tropicalis	C. tropicalis (112197)	√	Infected
Urine-55	G+	E. coli (2999)	√	Infected
		E. faecium (22223)	√
Urine-56	NSG	K. pneumoniae (2841)	√	Infected
Urine-57	C. parapsilosis	C. parapsilosis (5758)	√	Infected
Urine-58	E. coli	E. coli (6409)	√	Infected
Urine-59	G+	E. coli (833)	√	Infected
		E. faecalis (663)	√
Urine-60	NSG	M. hominis (132)		Infected
Urine-61	NSG	M. hominis (7899)		Infected
Urine-62	NSG	E. faecalis (1827)	√	NID
		E. cloacae 99055）
Urine-63	NSG	E. coli (22689)	√	Infected
Urine-64	NSG	E. coli (18718)	√	Infected
Urine-65	E. coli	E. coli (239)	√	Infected
		P. aeruginosa (3421)	√
Urine-66	E. coli	None		Infected
Urine-67	E. coli	E. coli (26977)	√	Infected
		E. faecalis (25935)	√
Urine-68	NSG	E. faecium (50)	√	Infected
		S. haemolyticus (106)	√
Urine-69	NSG	E. coli (318)	√	Infected
Urine-70	S. epidermidis	S. epidermidis (14822)		Infected
Urine-71	E. coli	E. coli (14994)	√	Infected
Urine-72	NSG	B. cepacian （391）	Ʌ	Infected
Urine-73	E. coli	E. coli (886)	√	Infected
	C. albicans	C. albicans (27215)	√
Urine-74	NSG	E. coli (3021)	√	Infected
HA-1	NSG	G.vaginalis (266)		NID
HA-2	NSG	M.luteus (98)		Infected
		M.guilliermondi (215)
HA-3	NSG	S. hominis (417)		Infected
HA-4	NSG	E. coli (188)	√	Infected
HA-5	NSG	K. pneumoniae (72)	√	Infected
HA-6	E. faecalis	E. faecalis (30630)	√	Infected
		C. albicans (11059)	Ʌ
HA-7	NSG	E. coli (1460)	√	NID
		E. faecalis (233)	√
HA-8	E. coli	E. coli (451)	√	Infected
	A. baumannii	A. aphrophilus (564)
		K. pneumoniae (225)	√
HA-9	NSG	M. osloensis (436)	√	Infected
HA-10	E. coli	E. coli (1438)	√	Infected
		E. faecium (160)	√
HA-11	NSG	P. aeruginosa (113)	√
HA-12	P. aeruginosa	P. aeruginosa (16235)	√	NID
HA-13	NSG	K. pneumoniae (13258)	√	NID
		C. albicans (41245)	√
		E. coli (5018)	√
		E. faecium (443)	√
HA-14	NSG	E. cloacae (4126）		NID
		E. faecalis (2328)	√
		K. pneumoniae (260)	√
HA-15	NSG	None
HA-16	NPG	E. coli (11674)	√	Infected
		P. aeruginosa (306)	√
HA-17	NSG	P. aeruginosa (438)	√	Infected
		E. coli (282)	Ʌ
HA-18	NSG	E. coli (148)	√	NID
HA-19	E. coli	E. coli (275)	√	Infected
HA-20	K. pneumoniae	K. pneumoniae (2283)	√	Infected
HA-21	NSG	M. hominis (3848)		Infected
HA-22	E. faecalis	E. faecalis (8015)	√	Infected
	E. coli	E. coli (7220)	√
HA-23	E. faecalis	E. faecalis (387)	√	Infected
HA-24	NSG	A.viridans (111)		Infected
		F.magna (94)
HA-25	NSG	None		Unknown
HA-26	NSG	A.proteolyticus (2007)		Infected
HA-27	A.denitrificans	A.xylosoxidans (5542)		Infected
HA-28	k. pneumoniae	K. pneumoniae (8164)	√	Infected
HA-29	E. faecium	E.hirae (21311)		Infected
HA-30	NSG	E. coli (2199)	√
		K. pneumoniae (6667)	√
HA-31	NSG	M. aloeverae (405)		Infected
		S.saccharolyticus (377)
		C.ihumii (297)
HA-32	NSG	S. pneumoniae (206)	√	Unknown
HA-33	E. coli	E. coli (5039)	√	Infected
		E. faecalis (350)	√
HA-34	P. aeruginosa	P. aeruginosa (54727)	√	Infected
		E. faecalis (1010)	√
HA-35	NSG	K.palustris (205)		NID
HA-36	A. baumannii	A. baumannii (73719)	√	Infected
HA-37	E. coli	B.fragilis (42103)		Infected
HA-38	NSG	K. pneumoniae (68669)	√	Infected
HA-39	NSG	C.camporealensis (161)		Infected
		L.pneumophila (33)
HA-40	NSG	E. coli (1517)	√	Infected
HA-41	NSG	S.gordonii (2858)		Infected
		S.lugdunensis (21755)
HA-42	E. faecalis	E. faecalis (33815)	√	NID
		P. aeruginosa (418)	√
HA-43	E. faecalis	E. faecalis (15797)	√	Infected
HA-44	NSG	E. coli (1696)	√	NID
		K. pneumoniae (63)	√
HA-45	E. faecalis	E. faecalis (6973)	√	Infected
HA-46	S. haemolyticus	S. haemolyticus (46983)	√	NID
HA-47	NSG	S.saprophyticus (708)		NID
HA-48	NSG	K.oxytoca (77)		NID
HA-49	NSG	P.oryzihabitans (558)		NID
		E. cloacae (276）
HA-50	NSG	C.ihumii (93)		Infected
CSF-1	NSG	None		Infected
CSF-2	C. neoformans	C. neoformans （8117）	√
CSF-3	NSG	None		NID
CSF-4	NSG	Coliform*		NID
CSF-5	NSG	None		Infected
CSF-6	NSG	P.yeei (627)		Infected
CSF-7	NSG	M.antarcticus (686)		NID
CSF-8	NSG	P. aeruginosa (109)	Ʌ	NID
CSF-9	NSG	None
CSF-10	NSG	E.brachy (340)		Infected
CSF-11	NSG	S.oralis (103)		NID
CSF-12	NSG	A.proteolyticus (573)
CSF-13	NSG	C. albicans (1304)	Ʌ	Infected
CSF-14	NSG	None
CSF-15	NSG	None		NID
CSF-16	NSG	None		Infected
CSF-17	NSG	L.iners (1924)		NID
CSF-18	NSG	None		NID
CSF-19	NSG	C.freundii (58)		Infected
CSF-20	K. pneumoniae	K. pneumoniae (92500)	√	Infected
CSF-21	NSG	G.terrae (634)		NID
CSF-22	NSG	P. aeruginosa (252)	Ʌ
CSF-23	NSG	K. pneumoniae (2933)	√	NID
CSF-24	NSG	M. osloensis (664)	√	NID
CSF-25	MRSA	S. aureus (899)	√	Infected
CSF-26	S.constellatus	S.constellatus (1065)		Infected
		F.nucleatum (303)
		P. micra (926)
		C.rectus (139)
CSF-27	NSG	None		NID
CSF-28	NSG	P.conspicua (199)		Infected
CSF-29	NSG	E. coli (751)	√	Infected
CSF-30	NSG	E. faecalis (92)	Ʌ	Infected
CSF-31	NSG	H.alvei (139)		Infected
CSF-32	NSG	C. parapsilosis (1578)	√	Infected
CSF-33	NSG	None		NID
CSF-34	NSG	None		NID
CSF-35	NSG	H. parainfluenzae (27）	Ʌ	NID
CSF-36	NSG	C. tropicalis (12464)	√	Infected
		P. aeruginosa (201)	√
CSF-37	NSG	C.jeikeium (1374)		Unknown
		S.dysenteriae (869)
		P.alcaligenes (130)
CSF-38	NSG	P. aeruginosa (2626)	Ʌ	Unknown
CSF-39	NSG	S.saprophyticus (1891)		NID
		F.magna (607)
CSF-40	NSG	B.latens(365)		Infected
CSF-41	NSG	S. haemolyticus (1230)	√	NID
CSF-42	NSG	H. influenzae (53)	Ʌ	NID
wound-1	NSG	S.marcescens (92)		NID
wound-2	NSG	M. tuberculosis (2017)	Ʌ	Infected
wound-3	NSG	K.oxytoca (1322)		NID
		E.asburiae (1986)
wound-4	NSG	None		NID
wound-5	P. aeruginosa	P. aeruginosa (15847	√	Infected
	S. aureus	S. aureus (1098)	√
wound-6	S.constellatus	S.constellatus (261)		Infected
wound-7	NSG	P. aeruginosa (326)	√	Infected
wound-8	NSG	P. aeruginosa (26087)	√	Infected
wound-9	NSG	E. coli (412)	√	NID
		C. parapsilosis (611)	Ʌ
wound-10	NSG	E. faecium (294)	Ʌ	Infected
wound-11	MRSA	S. aureus (2851)	√	Infected
wound-12	NSG	C. neoformans (34002)	√	Infected
wound-13	NSG	B.fragilis（200635）		Infected
wound-14	NSG	S. aureus (342)	√	Infected
wound-15	NSG	S.gordonii (19168)		Unknown
wound-16	NSG	P.harei (23126)		Infected
		F.magna (5676)
wound-17	NSG	S.capitis (796)		Infected
wound-18	S. aureus	S. aureus (7035)	√	Infected
wound-19	NSG	B.cereus (136)		Infected
wound-20	NSG	None		NID
wound-21	NSG	E. coli (1992)	√	NID
		P. aeruginosa (132)	√
wound-22	NSG	None		NID
wound-23	NSG	A. baumannii (473)	√	NID
		E. coli (320)	√
wound-24	C. parapsilosis	C. parapsilosis (35584)	√	Infected
		H. parainfluenzae (53)	√
		P. aeruginosa (272)	√
wound-25	NSG	S. aureus (3338)	√	Infected
Note: MRSA, methicillin-resistant staphylococcus aureus; MSSA, methicillin-sensitive staphylococcus aureus; NSG, no significant growth; NRF, normal respiratory flora; NPG, no pathogen growth; G+, Gram-positive coccus; G-, Gram-negative bacillus；Coliform* not further identified by culture; √ stands for positive in Sanger validation; Ʌ means negative in Sanger validation.
